# Supplementary material for: Transcriptome Analysis of an Anthracnose-Resistant Tea Plant Cultivar Reveals Genes Associated with Resistance to Colletotrichum camelliae
Source: PLoS One. 2016 Feb 5;11(2):e0148535. doi: 10.1371/journal.pone.0148535 (PMC4743920; doi:10.1371/journal.pone.0148535)
Supplement: S2 Table — (XLS) [file pone.0148535.s007.xls]

## Sheet: 236 pathways
S2 Table The 236 pathways that mapped to the differentially expressed genes between ZC108 and LJ43
ID	Term	ListHits	ListTotal	PopHits	PopTotal	p	FDR
ko03010	Ribosome	46	701	691	13202	0.0474042	0.345545
ko04141	Protein processing in endoplasmic reticulum	31	701	645	13202	0.683054	0.942463
ko00940	Phenylpropanoid biosynthesis	30	701	211	13202	2.38132e-07	5.61991e-05
ko04075	Plant hormone signal transduction	29	701	491	13202	0.236456	0.697544
ko00010	Glycolysis / Gluconeogenesis	27	701	383	13202	0.053764	0.362118
ko00620	Pyruvate metabolism	27	701	358	13202	0.0260092	0.236084
ko00710	Carbon fixation in photosynthetic organisms	26	701	421	13202	0.178336	0.62817
ko00500	Starch and sucrose metabolism	25	701	375	13202	0.0990753	0.477179
ko00680	Methane metabolism	24	701	234	13202	0.000684205	0.0201841
ko04626	Plant-pathogen interaction	24	701	393	13202	0.200394	0.644222
ko00052	Galactose metabolism	23	701	173	13202	1.46781e-05	0.00130881
ko00190	Oxidative phosphorylation	19	701	462	13202	0.857288	0.973946
ko00230	Purine metabolism	19	701	495	13202	0.921767	0.973946
ko00564	Glycerophospholipid metabolism	19	701	221	13202	0.0139657	0.164796
ko04145	Phagosome	18	701	316	13202	0.320608	0.754369
ko00240	Pyrimidine metabolism	17	701	394	13202	0.77873	0.942463
ko00250	Alanine	17	701	195	13202	0.015858	0.165528
ko00330	Arginine and proline metabolism	17	701	263	13202	0.162177	0.579906
ko04144	Endocytosis	17	701	279	13202	0.228603	0.682915
ko00360	Phenylalanine metabolism	16	701	148	13202	0.00219642	0.0471232
ko03013	RNA transport	16	701	504	13202	0.985865	0.99006
ko00520	Amino sugar and nucleotide sugar metabolism	15	701	327	13202	0.668895	0.942463
ko04142	Lysosome	15	701	273	13202	0.378351	0.765138
ko05152	Tuberculosis	15	701	227	13202	0.151605	0.559044
ko00480	Glutathione metabolism	14	701	219	13202	0.188182	0.641265
ko00561	Glycerolipid metabolism	14	701	174	13202	0.0439189	0.33435
ko00270	Cysteine and methionine metabolism	13	701	235	13202	0.367595	0.754369
ko03015	mRNA surveillance pathway	13	701	330	13202	0.841806	0.973946
ko04110	Cell cycle	13	701	350	13202	0.894426	0.973946
ko04666	Fc gamma R-mediated phagocytosis	13	701	182	13202	0.104792	0.484918
ko05016	Huntington's disease	13	701	336	13202	0.859363	0.973946
ko00562	Inositol phosphate metabolism	12	701	155	13202	0.0688495	0.417425
ko00941	Flavonoid biosynthesis	12	701	119	13202	0.0104447	0.141553
ko04120	Ubiquitin mediated proteolysis	12	701	380	13202	0.96935	0.986063
ko00020	Citrate cycle (TCA cycle)	11	701	169	13202	0.187723	0.641265
ko00040	Pentose and glucuronate interconversions	11	701	129	13202	0.0414365	0.325967
ko03008	Ribosome biogenesis in eukaryotes	11	701	293	13202	0.859367	0.973946
ko03040	Spliceosome	11	701	491	13202	0.999514	0.999514
ko05010	Alzheimer's disease	11	701	323	13202	0.92855	0.973946
ko05162	Measles	11	701	135	13202	0.0552383	0.362118
ko00565	Ether lipid metabolism	10	701	83	13202	0.00430876	0.0726334
ko00630	Glyoxylate and dicarboxylate metabolism	10	701	244	13202	0.753899	0.942463
ko00980	Metabolism of xenobiotics by cytochrome P450	10	701	66	13202	0.000647876	0.0201841
ko00982	Drug metabolism - cytochrome P450	10	701	68	13202	0.000839856	0.0220229
ko03018	RNA degradation	10	701	328	13202	0.965125	0.986015
ko03050	Proteasome	10	701	220	13202	0.625152	0.927899
ko04020	Calcium signaling pathway	10	701	135	13202	0.103879	0.484918
ko04070	Phosphatidylinositol signaling system	10	701	166	13202	0.267472	0.709251
ko04114	Oocyte meiosis	10	701	311	13202	0.945418	0.974825
ko04146	Peroxisome	10	701	235	13202	0.709468	0.942463
ko04721	Synaptic vesicle cycle	10	701	198	13202	0.483084	0.86438
ko04810	Regulation of actin cytoskeleton	10	701	200	13202	0.496621	0.86438
ko04910	Insulin signaling pathway	10	701	300	13202	0.928007	0.973946
ko05012	Parkinson's disease	10	701	259	13202	0.817182	0.973946
ko05322	Systemic lupus erythematosus	10	701	156	13202	0.207024	0.644222
ko00051	Fructose and mannose metabolism	9	701	147	13202	0.254665	0.700686
ko00280	Valine	9	701	173	13202	0.437838	0.833305
ko00400	Phenylalanine	9	701	124	13202	0.123045	0.518547
ko00592	alpha-Linolenic acid metabolism	9	701	121	13202	0.109378	0.496409
ko00600	Sphingolipid metabolism	9	701	90	13202	0.0207393	0.203937
ko00900	Terpenoid backbone biosynthesis	9	701	145	13202	0.241625	0.700686
ko00910	Nitrogen metabolism	9	701	127	13202	0.137603	0.53605
ko03060	Protein export	9	701	148	13202	0.261273	0.700686
ko04111	Cell cycle - yeast	9	701	283	13202	0.93816	0.974825
ko04614	Renin-angiotensin system	9	701	41	13202	4.177e-05	0.00197154
ko04724	Glutamatergic synapse	9	701	118	13202	0.0966233	0.477179
ko00260	Glycine	8	701	165	13202	0.515914	0.875939
ko00460	Cyanoamino acid metabolism	8	701	101	13202	0.0878304	0.477179
ko00640	Propanoate metabolism	8	701	169	13202	0.545187	0.890712
ko00720	Carbon fixation pathways in prokaryotes	8	701	147	13202	0.379327	0.765138
ko00944	Flavone and flavonol biosynthesis	8	701	30	13202	1.66374e-05	0.00130881
ko04130	SNARE interactions in vesicular transport	8	701	100	13202	0.0837202	0.477179
ko04310	Wnt signaling pathway	8	701	249	13202	0.917827	0.973946
ko05200	Pathways in cancer	8	701	195	13202	0.714153	0.942463
ko00030	Pentose phosphate pathway	7	701	154	13202	0.576792	0.913389
ko00071	Fatty acid metabolism	7	701	179	13202	0.740652	0.942463
ko00195	Photosynthesis	7	701	176	13202	0.723567	0.942463
ko00510	N-Glycan biosynthesis	7	701	167	13202	0.667928	0.942463
ko04113	Meiosis - yeast	7	701	226	13202	0.918173	0.973946
ko04140	Regulation of autophagy	7	701	82	13202	0.0689812	0.417425
ko04722	Neurotrophin signaling pathway	7	701	181	13202	0.751631	0.942463
ko04912	GnRH signaling pathway	7	701	114	13202	0.259086	0.700686
ko00450	Selenocompound metabolism	6	701	73	13202	0.0919016	0.477179
ko00625	Chloroalkane and chloroalkene degradation	6	701	79	13202	0.125619	0.520106
ko00670	One carbon pool by folate	6	701	77	13202	0.113755	0.497153
ko00860	Porphyrin and chlorophyll metabolism	6	701	150	13202	0.69029	0.942463
ko00902	Monoterpenoid biosynthesis	6	701	19	13202	3.31877e-05	0.00195807
ko00903	Limonene and pinene degradation	6	701	74	13202	0.0971261	0.477179
ko00970	Aminoacyl-tRNA biosynthesis	6	701	213	13202	0.93976	0.974825
ko01040	Biosynthesis of unsaturated fatty acids	6	701	96	13202	0.247908	0.700686
ko03020	RNA polymerase	6	701	135	13202	0.580544	0.913389
ko04370	VEGF signaling pathway	6	701	82	13202	0.144531	0.541418
ko05110	Vibrio cholerae infection	6	701	158	13202	0.7406	0.942463
ko05120	Epithelial cell signaling in Helicobacter pylori infection	6	701	125	13202	0.498117	0.86438
ko05130	Pathogenic Escherichia coli infection	6	701	122	13202	0.472369	0.86438
ko05131	Shigellosis	6	701	119	13202	0.446304	0.835935
ko00053	Ascorbate and aldarate metabolism	5	701	129	13202	0.68761	0.942463
ko00591	Linoleic acid metabolism	5	701	39	13202	0.0160025	0.165528
ko00790	Folate biosynthesis	5	701	37	13202	0.0124666	0.154849
ko00908	Zeatin biosynthesis	5	701	25	13202	0.00162966	0.03846
ko00920	Sulfur metabolism	5	701	81	13202	0.259841	0.700686
ko03030	DNA replication	5	701	175	13202	0.908533	0.973946
ko04010	MAPK signaling pathway	5	701	124	13202	0.650305	0.930133
ko04115	p53 signaling pathway	5	701	114	13202	0.568121	0.905922
ko04530	Tight junction	5	701	122	13202	0.634648	0.930133
ko04612	Antigen processing and presentation	5	701	92	13202	0.363164	0.754369
ko04978	Mineral absorption	5	701	27	13202	0.00248809	0.0479611
ko05100	Bacterial invasion of epithelial cells	5	701	104	13202	0.477637	0.86438
ko05145	Toxoplasmosis	5	701	155	13202	0.837863	0.973946
ko05164	Influenza A	5	701	175	13202	0.908533	0.973946
ko00061	Fatty acid biosynthesis	4	701	137	13202	0.859108	0.973946
ko00100	Steroid biosynthesis	4	701	88	13202	0.504122	0.868415
ko00196	Photosynthesis - antenna proteins	4	701	69	13202	0.303752	0.749228
ko00290	Valine	4	701	140	13202	0.871338	0.973946
ko00340	Histidine metabolism	4	701	87	13202	0.493943	0.86438
ko00380	Tryptophan metabolism	4	701	89	13202	0.51422	0.875939
ko00410	beta-Alanine metabolism	4	701	119	13202	0.764138	0.942463
ko00521	Streptomycin biosynthesis	4	701	31	13202	0.0224391	0.211825
ko00603	Glycosphingolipid biosynthesis - globo series	4	701	24	13202	0.00761355	0.1123
ko00624	Polycyclic aromatic hydrocarbon degradation	4	701	41	13202	0.0644322	0.410973
ko00650	Butanoate metabolism	4	701	70	13202	0.314295	0.749228
ko00945	Stilbenoid	4	701	52	13202	0.140655	0.53605
ko03022	Basal transcription factors	4	701	136	13202	0.854821	0.973946
ko03320	PPAR signaling pathway	4	701	146	13202	0.893117	0.973946
ko03420	Nucleotide excision repair	4	701	197	13202	0.981392	0.98978
ko03440	Homologous recombination	4	701	120	13202	0.770466	0.942463
ko04350	TGF-beta signaling pathway	4	701	100	13202	0.618757	0.92422
ko04520	Adherens junction	4	701	103	13202	0.644852	0.930133
ko04540	Gap junction	4	701	119	13202	0.764138	0.942463
ko04620	Toll-like receptor signaling pathway	4	701	75	13202	0.36753	0.754369
ko04621	NOD-like receptor signaling pathway	4	701	60	13202	0.212477	0.651229
ko04712	Circadian rhythm - plant	4	701	134	13202	0.845921	0.973946
ko04914	Progesterone-mediated oocyte maturation	4	701	140	13202	0.871338	0.973946
ko04920	Adipocytokine signaling pathway	4	701	103	13202	0.644852	0.930133
ko04966	Collecting duct acid secretion	4	701	90	13202	0.524233	0.878872
ko04976	Bile secretion	4	701	86	13202	0.483687	0.86438
ko05014	Amyotrophic lateral sclerosis (ALS)	4	701	75	13202	0.36753	0.754369
ko05020	Prion diseases	4	701	71	13202	0.324884	0.754369
ko05133	Pertussis	4	701	87	13202	0.493943	0.86438
ko05146	Amoebiasis	4	701	26	13202	0.0107964	0.141553
ko05215	Prostate cancer	4	701	115	13202	0.737508	0.942463
ko05323	Rheumatoid arthritis	4	701	99	13202	0.609812	0.921516
ko00130	Ubiquinone and other terpenoid-quinone biosynthesis	3	701	83	13202	0.649242	0.930133
ko00300	Lysine biosynthesis	3	701	55	13202	0.334325	0.754369
ko00310	Lysine degradation	3	701	73	13202	0.547259	0.890712
ko00350	Tyrosine metabolism	3	701	90	13202	0.710881	0.942463
ko00363	Bisphenol degradation	3	701	33	13202	0.0955268	0.477179
ko00513	Various types of N-glycan biosynthesis	3	701	121	13202	0.890566	0.973946
ko00563	Glycosylphosphatidylinositol(GPI)-anchor biosynthesis	3	701	62	13202	0.419773	0.805418
ko00626	Naphthalene degradation	3	701	40	13202	0.160952	0.579906
ko00627	Aminobenzoate degradation	3	701	38	13202	0.140827	0.53605
ko00770	Pantothenate and CoA biosynthesis	3	701	79	13202	0.610332	0.921516
ko00830	Retinol metabolism	3	701	33	13202	0.0955268	0.477179
ko00905	Brassinosteroid biosynthesis	3	701	15	13202	0.00672398	0.105791
ko00909	Sesquiterpenoid biosynthesis	3	701	7	13202	0.000242502	0.00953842
ko02020	Two-component system	3	701	43	13202	0.192923	0.641265
ko03430	Mismatch repair	3	701	124	13202	0.901212	0.973946
ko04150	mTOR signaling pathway	3	701	110	13202	0.842551	0.973946
ko04210	Apoptosis	3	701	43	13202	0.192923	0.641265
ko04270	Vascular smooth muscle contraction	3	701	99	13202	0.777974	0.942463
ko04360	Axon guidance	3	701	98	13202	0.77118	0.942463
ko04510	Focal adhesion	3	701	141	13202	0.94591	0.974825
ko04650	Natural killer cell mediated cytotoxicity	3	701	74	13202	0.55814	0.896062
ko04662	B cell receptor signaling pathway	3	701	93	13202	0.734749	0.942463
ko04664	Fc epsilon RI signaling pathway	3	701	61	13202	0.40766	0.801732
ko04670	Leukocyte transendothelial migration	3	701	48	13202	0.249927	0.700686
ko04710	Circadian rhythm - mammal	3	701	57	13202	0.358821	0.754369
ko04720	Long-term potentiation	3	701	117	13202	0.87482	0.973946
ko04745	Phototransduction - fly	3	701	56	13202	0.346569	0.754369
ko04930	Type II diabetes mellitus	3	701	103	13202	0.803566	0.967559
ko04961	Endocrine and other factor-regulated calcium reabsorption	3	701	65	13202	0.455719	0.846848
ko04964	Proximal tubule bicarbonate reclamation	3	701	19	13202	0.016132	0.165528
ko04972	Pancreatic secretion	3	701	57	13202	0.358821	0.754369
ko05142	Chagas disease (American trypanosomiasis)	3	701	90	13202	0.710881	0.942463
ko05210	Colorectal cancer	3	701	96	13202	0.757103	0.942463
ko05214	Glioma	3	701	89	13202	0.702586	0.942463
ko05416	Viral myocarditis	3	701	71	13202	0.525089	0.878872
ko00471	D-Glutamine and D-glutamate metabolism	2	701	14	13202	0.0349921	0.297969
ko00511	Other glycan degradation	2	701	74	13202	0.760112	0.942463
ko00531	Glycosaminoglycan degradation	2	701	33	13202	0.254623	0.700686
ko00590	Arachidonic acid metabolism	2	701	39	13202	0.342957	0.754369
ko00604	Glycosphingolipid biosynthesis - ganglio series	2	701	23	13202	0.120189	0.51572
ko00730	Thiamine metabolism	2	701	29	13202	0.197757	0.644222
ko00740	Riboflavin metabolism	2	701	16	13202	0.0497818	0.345545
ko00930	Caprolactam degradation	2	701	6	13202	0.00264192	0.0479611
ko00983	Drug metabolism - other enzymes	2	701	54	13202	0.55237	0.892871
ko02010	ABC transporters	2	701	68	13202	0.707592	0.942463
ko03070	Bacterial secretion system	2	701	44	13202	0.416091	0.804897
ko03450	Non-homologous end-joining	2	701	37	13202	0.313382	0.749228
ko04062	Chemokine signaling pathway	2	701	86	13202	0.842158	0.973946
ko04122	Sulfur relay system	2	701	36	13202	0.298608	0.749228
ko04380	Osteoclast differentiation	2	701	59	13202	0.613042	0.921516
ko04622	RIG-I-like receptor signaling pathway	2	701	31	13202	0.225841	0.682915
ko04623	Cytosolic DNA-sensing pathway	2	701	59	13202	0.613042	0.921516
ko04730	Long-term depression	2	701	58	13202	0.60136	0.921516
ko04740	Olfactory transduction	2	701	40	13202	0.357714	0.754369
ko04744	Phototransduction	2	701	37	13202	0.313382	0.749228
ko04916	Melanogenesis	2	701	95	13202	0.886614	0.973946
ko04940	Type I diabetes mellitus	2	701	38	13202	0.328173	0.754369
ko04962	Vasopressin-regulated water reabsorption	2	701	44	13202	0.416091	0.804897
ko04970	Salivary secretion	2	701	39	13202	0.342957	0.754369
ko04971	Gastric acid secretion	2	701	40	13202	0.357714	0.754369
ko05140	Leishmaniasis	2	701	49	13202	0.486403	0.86438
ko05211	Renal cell carcinoma	2	701	73	13202	0.751924	0.942463
ko05212	Pancreatic cancer	2	701	62	13202	0.646687	0.930133
ko05410	Hypertrophic cardiomyopathy (HCM)	2	701	43	13202	0.40163	0.801732
ko00072	Synthesis and degradation of ketone bodies	1	701	20	13202	0.287567	0.729739
ko00351	DDT degradation	1	701	6	13202	0.0366149	0.297969
ko00361	Chlorocyclohexane and chlorobenzene degradation	1	701	10	13202	0.0954879	0.477179
ko00430	Taurine and hypotaurine metabolism	1	701	20	13202	0.287567	0.729739
ko00524	Butirosin and neomycin biosynthesis	1	701	10	13202	0.0954879	0.477179
ko00550	Peptidoglycan biosynthesis	1	701	12	13202	0.130712	0.522846
ko00660	C5-Branched dibasic acid metabolism	1	701	20	13202	0.287567	0.729739
ko00750	Vitamin B6 metabolism	1	701	28	13202	0.442341	0.83514
ko00760	Nicotinate and nicotinamide metabolism	1	701	33	13202	0.529312	0.879702
ko00785	Lipoic acid metabolism	1	701	11	13202	0.11274	0.497153
ko00904	Diterpenoid biosynthesis	1	701	23	13202	0.347223	0.754369
ko00906	Carotenoid biosynthesis	1	701	49	13202	0.741915	0.942463
ko00942	Anthocyanin biosynthesis	1	701	6	13202	0.0366149	0.297969
ko00960	Tropane	1	701	37	13202	0.591947	0.919075
ko03410	Base excision repair	1	701	106	13202	0.978974	0.98978
ko04011	MAPK signaling pathway - yeast	1	701	16	13202	0.207461	0.644222
ko04012	ErbB signaling pathway	1	701	68	13202	0.882834	0.973946
ko04330	Notch signaling pathway	1	701	37	13202	0.591947	0.919075
ko04660	T cell receptor signaling pathway	1	701	66	13202	0.872317	0.973946
ko04973	Carbohydrate digestion and absorption	1	701	12	13202	0.130712	0.522846
ko04974	Protein digestion and absorption	1	701	20	13202	0.287567	0.729739
ko04975	Fat digestion and absorption	1	701	7	13202	0.0494842	0.345545
ko05143	African trypanosomiasis	1	701	16	13202	0.207461	0.644222
ko05160	Hepatitis C	1	701	94	13202	0.963302	0.986015
ko05213	Endometrial cancer	1	701	72	13202	0.901503	0.973946
ko05220	Chronic myeloid leukemia	1	701	46	13202	0.709554	0.942463
ko05221	Acute myeloid leukemia	1	701	48	13202	0.731486	0.942463
ko05222	Small cell lung cancer	1	701	34	13202	0.545569	0.890712
ko05412	Arrhythmogenic right ventricular cardiomyopathy (ARVC)	1	701	21	13202	0.307581	0.749228
ko05414	Dilated cardiomyopathy	1	701	26	13202	0.405131	0.801732

## Sheet: p<0.05, FDR<0.05
ID	Term	ListHits	ListTotal	PopHits	PopTotal	p	FDR
ko00052	Galactose metabolism	23	701	173	13202	1.46781e-05	0.00130881
ko00360	Phenylalanine metabolism	16	701	148	13202	0.00219642	0.0471232
ko00680	Methane metabolism	24	701	234	13202	0.000684205	0.0201841
ko00902	Monoterpenoid biosynthesis	6	701	19	13202	3.31877e-05	0.00195807
ko00908	Zeatin biosynthesis	5	701	25	13202	0.00162966	0.03846
ko00909	Sesquiterpenoid biosynthesis	3	701	7	13202	0.000242502	0.00953842
ko00930	Caprolactam degradation	2	701	6	13202	0.00264192	0.0479611
ko00940	Phenylpropanoid biosynthesis	30	701	211	13202	2.38132e-07	5.61991e-05
ko00944	Flavone and flavonol biosynthesis	8	701	30	13202	1.66374e-05	0.00130881
ko00980	Metabolism of xenobiotics by cytochrome P450	10	701	66	13202	0.000647876	0.0201841
ko00982	Drug metabolism - cytochrome P450	10	701	68	13202	0.000839856	0.0220229
ko04614	Renin-angiotensin system	9	701	41	13202	4.177e-05	0.00197154
ko04978	Mineral absorption	5	701	27	13202	0.00248809	0.0479611
